# Supplementary material for: Comparative physiological study of sea cucumbers from eastern waters of United States
Source: PLoS One. 2023 Oct 30;18(10):e0293481. doi: 10.1371/journal.pone.0293481 (PMC10615258; doi:10.1371/journal.pone.0293481)
Supplement: S1 Data — (XLSX) [file pone.0293481.s001.xlsx]

## Sheet: Cell count
Animal	Cucumaria frondosa
	Differential Cell Count (2 Corners total)				Total Cell Count
	Phagocytes	Red spherule	White spherule	Vibratile cells
1	304	50	37	157	548
2	151	22	23	240	436
3	188	7	9	198	402
4	64	3	7	31	105
5	26	6	13	96	141
6	34	1	96	128	259
Animal	Isostychopus badionotus
	Differential Cell Count				Total Cell Count
	Phagocytes	Red spherule	White spherule	Vibratile cells
1	29	34	10	42	115
2	15	50	29	0	94
3	10	26	12	6	54
4	1	7	0	7	15
Animal	Pentacta pygmaea
	Differential Cell Count				Total Cell Count
	Phagocytes	Red spherule	White spherule	Vibratile cells
1	56	13	15	63	147
2	56	13	15	63	147
3	56	13	15	63	147
4	56	13	15	63	147

## Sheet: Lysozyme Activity
Animal	Cucumaria frondosa
	Initial (abs/min)	Final (abs/min)	Final-Initial	(Abs)/min	Avg Abs/min
1	1.073	1.053	-0.02	0.004	0.0026
2	1.029	1.015	-0.014	0.0028
3	0.975	0.96	-0.015	0.003
4	0.869	0.868	-0.001	0.0002
5	0.821	0.811	-0.01	0.002
6	1.383	1.365	-0.018	0.0036
Animal	Isostychopus badionotus
	Initial (abs/min)	Final (abs/min)	Final-Initial	(Abs)/min	Avg Abs/min
1	0.571	0.567	-0.004	0.0008	0.00065
2	0.489	0.487	-0.002	0.0004
3	0.526	0.523	-0.003	0.0006
4	0.544	0.54	-0.004	0.0008
Animal	Pentacta pygmaea
	Initial (abs/min)	Final (abs/min)	Final-Initial	(Abs)/min	Avg Abs/min
1	0.444	0.437	-0.007	0.0014	0.0014
2	0.421	0.414	-0.007	0.0014
3	0.377	0.393	0.016	0.0032	0.0021
4	0.403	0.398	-0.005	0.001

## Sheet: Coelomic Fluid Protein
Animal	Cucumaria frondosa
	Coelomic Fluid Protein (g/100mL)	Avg
1	1.9	1.85
2	1.4
3	1.9
4	1.9
5	2
6	2
Animal	Isostychopus badionotus
	Coelomic Fluid Protein (g/100mL)	Avg
1	3	2.8
2	2.8
3	2.8
4	2.6
Animal	Pentacta pygmaea
	Coelomic Fluid Protein (g/mL)	Avg
1	3.5	3.45
2	3.4
3	3.8	3.7
4	3.6

## Sheet: Phagocytic Capacity
Animal	Cucumaria frondosa
	Positive cells	Positive cells	Negative cells	Negative cells	Total Positive cells	Total Negative cells	Grand Total
1	21	24	6	5	45	11	56
2	5	20	0	1	25	1	26
3	36	23	10	9	59	19	78
4	25	30	9	9	55	18	73
5	10	14	0	0	24	0	24
6	30	20	3	4	50	7	57
Animal	Isostychopus badionotus
	Positive cells	Positive cells	Negative cells	Negative cells	Total Positive cells	Total Negative cells	Grand Total
1	27	11	2	5	38	7	45
2	15	19	7	3	34	10	44
3	15	3	3	3	18	6	24
4	14	14	10	3	28	13	41
Animal	Pentacta pygmaea
	Positive cells	Positive cells	Negative cells	Negative cells	Total Positive cells	Total Negative cells	Grand Total
1	15	9	4	5	24	9	33
2	5	6	4	3	11	7	18
3	12	13	4	5	25	9	34
